# Supplementary material for: Elevated Levels of Circulating Hsp70 and an Increased Prevalence of CD94+/CD69+ NK Cells Is Predictive for Advanced Stage Non-Small Cell Lung Cancer
Source: Cancers (Basel). 2022 Nov 21;14(22):5701. doi: 10.3390/cancers14225701 (PMC9688749; doi:10.3390/cancers14225701)
Supplement: Supplementary file 1 [file cancers-14-05701-s001.zip]

Archive with 1 entries (1 files):
- cancers-1989692-supplementary.pdf
